# Supplementary material for: "Re-evaluation of variants of uncertain significance in patients with hereditary arrhythmogenic disorders"
Source: BMC Cardiovasc Disord. 2024 Jul 27;24:390. doi: 10.1186/s12872-024-04065-w (PMC11282671; doi:10.1186/s12872-024-04065-w)
Supplement: Supplementary file 2 — Supplementary Material 2. [file 12872_2024_4065_MOESM2_ESM.xlsx]

## Sheet: Tabelle1
Tabl.1 Genetic information about VUS and its evaluations across various databases.
Case	Panel	Gene	Nucleotide	Protein	dbSNP	EVS	Gnom AD	Clinvar	Varsome			Ensembl						Cardio-classifier	Franklin		Klassification
									Germline klassifikation	REVEL	conservation scores	SIFT	PolyPhen	CADD	REVEL	Meta LR	Mutation Assesor			REVEL	old	new (2023)
1	ARVC/D	DSG2	c.1003A>G	p.(Thr335Ala)	rs191564916	0.061 %	0.0519 %	LP(3); VUS(12); LB(5)	LB (BP4, BP1, PM2, PP5)	benign moderate	PhyloP100: 8.22	deleterious	possibly damaging	LB = 22	LB	tolereted	medium	VUS (BS1)	VUS (PM2, PP5, BP6)	benign supporting	2016: VUS	VUS
2.1	ARVC	DSP	c.913A>T	p.(Ile305Phe)	rs17604693	4.186 %	2.906 %	B (19); LB (3)	LB (BP4, BP1, PM2)	benign moderate	PhyloP100: 9.213	deleterious	propably damaging	LB = 27	likely disease causing	damaging	medium	B	Benign (BA1; BS2; BP6)	uncertain	2017: VUS	B
2.2		PKP2	c.1592 T>G	p.(Ile531Ser)	rs147240502	0.4884 %	0.4746 %	B (9), LB (5)	Benign (BP6, BS1, BS2, BP4, BP1)	benign supporter	PhyloP100: 7.570	deleterious	possible damaging	LB = 24	LB	tolereted	medium	B	B (BS2, BP6, BA1)	uncertain	2017: VUS	B
3	LQTS	KCNH2	c.526C>T	p.(Arg176Trp)	rs36210422	/	0.0406 %	VUS(7); LB(4)	uncertain significance (PP3, PP5, BS2)	pathogenic supporting	PhyloP100: 1.025	deleterious- low confidence	/	LB = 24	likely disease causing	damaging	low	VUS (PM2)	VUS (PM2, PP3, PP2, BP6)	deleterious supporting	2017: VUS	VUS
4	HCM	MYBPC3	c.624 G> C	p.(Gln208His)	rs202139499	0.06 %	0.02 %	VUS (7), LB (5)	uncertain significance (PM1, PM2, BP4)	uncertain	phyloP100: 3.33	deleterious	propably damaging	LB = 25	likely disease causing	damaging	medium	VUS (PP2)	VUS (PM2, BP6)	uncertain	2017: VUS	VUS
5	BRS	SCN5A	c.316A>G	p.(Ser106Gly)	rs1331765859	/	/	VUS (3)	VUS (PM1, PM2, PP3)	pathogenic moderate	PhyloP100: 6.087	deleterious	B	LB = 23	likely disease causing	damaging	medium	/	VUS (PM2, PP3, PS3)	deleterious moderate	2017: VUS	LP
6	LQTS	KCNH2	c.1129-9C>T	/	rs372184728	0.00012 %	0.0064 %	LB (2)	Benign (BS2, BP4, BP6)	/	PhyloP100: 0.509	/	/	/	/	/	/	B	LB (PM2, BP4, BP6)	/	84 days, 2:00:00	LB
																					VUS
7	DCM; NCCM	MYH7	c.5500 G>A	p.(Ala1834Thr)	rs143362532	0 %	0.0055 %	VUS(11); B(1)	LB (BP4, PM2, PP2)	benign moderate	PhyloP100: 1.356	deleterious- low confidence	B	LB = 15	LB	tolerated	low	VUS (BP4)	VUS (PM2, PM1, PP2, BP6)	uncertain	2018: VUS	VUS
8	DCM	SCN5A	c.4171G>A	p.(Gly1391Arg)	rs780405533	/	0.0036 %	VUS (8)	LP (PVS1, PM2)	/	PhyloP100: 1.614	deleterious- low confidence	/	LB = 16	likely disease causing	damaging	low	VUS (PM1)	VUS (PM2, PM1)	uncertain	2018:VUS	VUS
9	BrS	SCN5A	c.647C>T	p.(Ser216Leu)	rs41276525	0.13 %	0.065 %	VUS(11); B(1); LB(5)	LB (BS2, PM1)	pathogenic strong	PhyloP100: 9.661	deleterious- low confidence	/	LB = 23	likely disease causing	damaging	medium	B	LB (PP3, BS2, BP6)	deleterious strong	2018: VUS	LB
10.1	SCD	ABCC9	c.1165-6delT	/	rs35857705	/	/	B (7); LB (3)	B (BP4, BP6, BA1)	/	PhyloP100: 1.882	/	/	/	/	/	/	/	B (BA1, BP6, BS2)	/	2019: VUS	B
10.2		AKAP9	c.80 C>T	p.(Ser27Leu)	rs142401936	0.2442 %	0.1693 %	B (8); LB​ (6)	B (BP1, BP4, BP6, BS1, BS2)	benign strong	PhyloP100: 0.828	tolereted	possibly damaging	LB = 18	LB	tolereted	/	/	B (PM2, BS2, BP4, BP6)	benign moderate	2019: VUS	B
10.3		MYH6	c.3979-8delC	/	rs193922652	/	/	VUS(3); B(6); LB(2)	B (BA1, BP4)	/	PhyloP100: 1.391	/	/	/	/	/	/	/	B (BA1, BP6, BS2)	/	2019: VUS	B
11	HCM/ HOCM	CAV3	c.80G>C	p.(Arg27Pro)	rs116840778	/	/	LP (1)	P (PP3, PP5, PS3, PM1, PM2, PM5)	pathogenic moderate	PhyloP100: 6.289	deleterious	propably damaging	LB = 29	likely disease causing	damaging	high	/	LP (PM1, PP2, PM2, PM5, PP3, PP5)	deleterious strong	2019: VUS	LP
12	ARVD	DSC2	c.748T>A	p.(Phe250Ile)	/	/	/	/	VUS (PM2, PM5)	benign moderate	PhyloP100: 2.916	/	/	/	/	/	/	VUS (PM2)	VUS (PM2, PM5)	benign supporting	2019: VUS	VUS
13	ACM	DSP	c.521 G>T	p.(Cys174Phe)	rs377507763	0.0233 %	0.007 %	VUS(7); LB(1)	LB (BP1, BP4, PM2)	benign moderate	PhyloP100: 3.399	tolerated	B	LB = 23	LB	tolerated	neutral	VUS	VUS (PM2, BP6)	benign supporting	2019: VUS	VUS
14.1	ACM	DSP	c.1903+3del	/	rs1064793548	/	/	VUS(2); LB(1)	LB (BP4, PM2)	/	PhyloP100: -0.235	/	/	/	/	/	/	VUS (PM2)	VUS (PM2, BP6)	/	2019: VUS	VUS
14.2		PKP2	c.2365 A>G	p.(Ile789Val)	rs551045165	/	0.0315 %	/	B (BS1, BS2, BP4, BP1)	benign strong	PhyloP100: 1.275	tolereted	B	LB = 14	LB	tolereted	low	B	LB (BP4, BP6, BS1)	benign moderate	2019: VUS	LB
15	LQTS	KCNJ2	c.277 G>A	p.(Val93IIe)	rs147750704	0.0233 %	0.0145 %	P (1); LP (1); VUS (4); B(3)	Benign (BS1, BS2, BP4, PP2, PP5)	uncertain	PhyloP100: 2.711	tolareted-low confidence	/	LB = 9	likely disease causing	damaging	low	/	VUS (PM2, BS2, PM1, PP2, PP5, BP6)	uncertain	2019: VUS	VUS
16	DCM	MYBPC3	c.530G>A	p.(Arg177His)	rs201012766	1.19 %	0.12 %	B (10); LB (6)	uncertain significance (PM5, PP3, PM2)	benign supporter	phyloP100: 1.3	deleterious- low confidence	/	LB=23	LB	tolerated	low	B	B (BA1, BS2, BP6)	uncertain	2019: VUS	LB
17	LQTS	SNTA1	c.1180C>T	p.(Arg394Cys)	rs567451585	/	0.0027 %	VUS (3)	Uncertain significance (BP1, PP3)	pathogenic supporting	PhyloP100: 6.647	deleterious	/	likely deleterious = 32	likely disease causing	damaging	medium	/	VUS (PM2, PP3)	deleterious supporting	2019: VUS	VUS
18	DCM	VCL	c.3154-5 T>G	/	rs747279830	/	0.0007 %	/	LB (BP4, PM2)	/	PhyloP100: 1.087	/	/	/	/	/	/	VUS (PM2)	VUS (PM2)	/	2019: VUS	VUS
19	DCM	ACTN2	c.278G>A	p.(Arg93Gln)	rs777124854	/	0.0046 %	VUS(5); B(1)	VUS (PP3, BP1, PM2)	uncertain	PhyloP100: 9.546	deleterious- low confidence	/	likely deleterious = 31	likely disease causing	damaging	medium	/	VUS (PM2, PP3, BP6)	deleterious supporting	2020: VUS	VUS
20	HCM/ HOCM	ACTN2	c.2413G>A	p.(Gly805Arg)	rs769239899	/	0.0013 %	VUS(3); LB(1)	LB (BP1, BP4, PM2)	benign supporting	PhyloP100: 2.481	tolerated - low confidence	B	LB = 18	LB	tolereted	low	/	VUS (PM2, BP6)	uncertain	2020: VUS	VUS
21	LQTS	CACNA1C	c.109 G>A	p.(Gly37Arg)	rs34534613	0.0032 %	0.36 %	B(8); LB(5)	B (BP4, BP6, BS1, BS2, BP1)	uncertain	PhyloP100: 9.603	/	/	/	/	/	/	/	B (PP3, PP2, BS2, BP6, BA1)	deleterious supporting	2020: VUS	LB
22	CPVT	CASQ2	c.1186G>A	p.(Asp396Asn)	rs368007942	0.0116 %	0.0145 %	VUS (8)	LB (BP4, BP1, PM2)	benign moderate	PhyloP100: 1.625	tolerated- low confidence	unknown	LB = 15	LB	tolerated	neutral	/	VUS (PM2, BP4)	benign moderate	2020: VUS	VUS
23	HCM	JPH2	c.1896 G>C	p.(Glu632Asp)	rs367563723	0.0233 %	0.0092 %	VUS (3)	Benign (BS2, BP4, BP1)	benign strong	PhyloP100: 1.189	deleterious	B	LB = 22	LB	tolerated	low	/	VUS (PM2, BP4)	benign moderate	2020: VUS	VUS
24	ARVC	LAMA4	c.3245C>T	p.(Pro1082Leu)	rs782040284	/	0.0008 %	VUS (3)	Uncertain significance (PM2, BP1)	benign moderate	PhyloP100: 5.867	tolareted	possible damaging	LB = 24	LB	tolerated	/	/	VUS (PM2)	uncertain	2020: VUS	VUS
25	DCM	LMNA	c.1517 A>C	p.(His506Pro)	rs878855233	/	0.0026 %	VUS (17)	LP (PP5, PM1, PM2, PM5)	uncertain	PhyloP100: 6.194	deleterious	/	LB = 25	likely disease causing	damaging	medium	/	LP (PM1, PP2, PM2)	deleterious supporting	2020: VUS	VUS
26.1	DCM, NCCM	MYBPC3	c.649 A>G	p.(Ser217Gly)	rs138753870	0.1189 %	0.1693 %	VUS(1); B(7); LB(3)	Benign (BS2, BP4, PM1)	benign moderate	PhyloP100: 4.946	deleterious- low confidence	/	LB = 24	LB	tolerated	low	B	B (BP6, BS2, BA1)	uncertain	2020: VUS	B
26.2		SCN5A	c.5374 G>A	p.(Asp1792Asn)	rs727504495	/	0.0019 %	VUS (5)	LP (PM1, PM2, PP3, PM5)	pathogenic moderate	PhyloP100: 7.643	deleterious- low confidence	/	LB = 24	likely disease causing	damaging	medium	VUS (PP3)	VUS (PM2, PP3, PM1)	deleterious supporting	2020: VUS	VUS
27.1	SCD	NEXN	c.2009C>A	p.(Thr670Asn)	/	/	/	/	VUS (PM2, PP3, BP1)	benign moderate	PhyloP100: 6.007	/	/	/	/	/	/	/	VUS (PM2)	uncertain	2020: VUS	VUS
27.2		RYR2	c.4647T>A	p.(Ser1549Arg)	/	/	/	/	VUS (PM2, PP3)	pathogenic moderate	PhyloP100: 0.101	/	/	/	/	/	/	VUS (PM2, PP3)	VUS (PM2, PP2, PP3)	deleterious moderate	2020: VUS	VUS
28	HCM	PRKAG2	c.147C>G	p.(Asp49Glu)	rs761196275	/	/	/	LB (BP4, BP1, PM2)	uncertain	PhyloP100: -0.042	tolerated - low confidence	B	LB = 10	LB	damaging	low	VUS (PM2, BP4)	VUS (PM2)	uncertain	2020: VUS	VUS
29	DCM	RBM20	c.1384 G>A	p.(Ala462Thr)	rs1285889652	/	0.0006 %	VUS (1)	LB (BP4, BP1, PM2)	benign moderate	PhyloP100: -0.238	tolareted	B	LB = 9	LB	tolerated	/	VUS (PP2, PM2)	VUS (PM2)	benign moderate	2020: VUS	VUS
30	BrS	SCN5A	c.1820G>T	p.(Gly607Val)	rs757119370	/	0.0059 %	VUS (9)	LB (BS2)	uncertain	PhyloP100: 2.879	deleterious- low confidence	/	LB = 19	likely disease causing	damaging	neutral	VUS	VUS (PM2)	uncertain	2020: VUS	VUS
31	BrS	SCN5A	c.568 C>T	p.(Arg190Trp)	rs757119370	/	0.0016 %	VUS (7)	LP (PP3, PM1, PM2)	pathogenic moderate	PhyloP100: 3.743	deleterious- low confidence	/	Likely deleterious = 32	likely disease causing	damaging	medium	VUS (PP3, PM2, PP2)	VUS (PP3, PM2)	deleterious moderate	84 days, 4:00:00	VUS
																					VUS
32	ACM	SCN5A	c.5590G>A	p.(Glu1864Lys)	/	/	/	VUS	uncertain significance (PM2)	pathogenic moderate	phyloP100: 7.649	deleterious	Possibly Damaging	25	/	/	/	VUS (PM2, PP3)	VUS (PM2, PP3)	Deleterious (Moderate) (0.86)	2020: VUS	VUS
33	HCM/ HOCM	ACTN2	c.2515G>A	p.(Ala839Thr)	/	/	/	/	VUS (PP3, BP1, PM2)	uncertain	PhyloP100: 9.839	/	/	/	/	/	/	/	VUS (PM2, PP3)	deleterious supporting	2021: VUS	VUS
34.1	SCD	AKAP9	c.971T>C	p.(Ile324Thr)	rs367857951	0.0155 %	0.023 %	VUS(1); LB(4)	LB (BP1, BP4, PM2)	benign strong	PhyloP100: 2.791	deleterious- low confidence	B	LB = 23	LB	tolerated	/	/	LB (PM2, BP4, BP6)	benign moderate	2021: VUS	LB
34.2		TTR	c.370C>T	p.(Arg124Cys)	rs745834030	/	0.0049 %	VUS (11)	uncertain significance (PM1, PM5, BS2)	uncertain	PhyloP100: 3.41	deleterious	propably damaging	LB =23	LB	damaging	low	VUS (PM2)	VUS (PM2, BS2, PP2)	uncertain	2021: VUS	VUS
35.1	ACM	CACNA1C	c.202G>A	p.(Ala68Thr)	rs752000790	/	0.0165 %	VUS(6); B(1); LB(2)	B (BS2, BP1, BP4)	benign moderate	PhyloP100: 4.586	/	/	/	/	/	/	/	VUS (PM2, PP2, BP6)	benign supporting	84 days, 5:00:00	VUS
																					VUS
35.2		PKP2	c.184C>A	p.(Gln62Lys)	rs199601548	0.0358 %	0.0168 %	VUS (15); LB(2)	Benign (BS1, BS2, BP4, BP1)	benign supporter	PhyloP100: 4.646	tolereted	B	LB=23	LB	tolereted	medium	VUS (BS1)	VUS (PM2)	uncertain	2021: VUS	VUS
36	ERS	CACNA2D1	c.296G>A	p.(Arg99His)	rs562957992	/	0.0012 %	VUS (1)	LP (PM2, PP2, PP3)	benign moderate	PhyloP100: 0.970	tolereted	B	LB = 25	LB	tolereted	low	/	VUS (PM2, PP3)	benign supporting	84 days, 5:00:00	VUS
																					VUS
37	DCM	FLNC	c.7877G>A	p.(Ser2626Asn)	rs2639142	/	0.0061 %	VUS(2); LB(1)	LB (BP4, BP1, BP6, PM2)	benign moderate	PhyloP100: 4.316	deleterious- low confidence	/	LB = 23	LB	damaging	low	/	VUS (PM2)	uncertain	2021: VUS	VUS
																					(LB)
38	LQTS	KCNQ1	c.514 G>A	p.(Val172Met)	rs199472694	0.00162 %	0.0049 %	VUS(9); B(1)	LP (PM1, PM2, PP3)	pathogenic supporting	PhyloP100: 1.688	deleterious - low confidence	B	LB = 19	likely disease causing	damaging	low	VUS (PP2)	LP (PM1, PP2, PM2)	deleterious supporting	2021: VUS	VUS
39.1	SCD	MYH6	c.2292+1G>T	p.(?)	rs771569935	/	0.0004 %	VUS (4)	LP (PVS1, PM2)	/	PhyloP100: 7.269	/	/	/	/	/	/	/	LP (PVS1, PM2)	/	2021: VUS	LP
39.2		TMEM43	c.898G>T	p.(Glu300*)	rs746029667	/	0.00079 %	VUS (1)	uncertain significance (PP3, PM2, BP1)	uncertain	PhyloP100: 9.165	/	/	/	/	/	/	/	VUS (PM2, BS2, PVS1)	/	2021: VUS	VUS
40	CPVT	RYR2	c.2468 A>T	p.(Tyr823Phe)	rs759178071	/		VUS (1)	VUS (PM2)	benign supporter	phyloP100: 0.829	tolereted	B	LB = 19	LB	damaging	neutral	/	VUS (PM2, PP2)	uncertain	2021: VUS	VUS
41.1	SCD	RYR2	c.2510G>C	p.(Ser837Thr)	rs375607964	0.012 %	/	VUS (2)	VUS (PM2, BP4)	benign supporting	PhyloP100: 2.63	/	B	LB = 22	LB	damaging	low	/	VUS (PM2, PP2)	uncertain	2021: VUS	VUS
41.2		SCN5A	c.1712G>T	p.(Ser571Ile)	rs199473126	/	0.0035 %	VUS (3)	uncertain significance (PP3, PM1, BS2)	uncertain	PhyloP100: 7.32	deleterious- low confidence	/	LB = 25	likely disease causing	damaging	medium	VUS (PP3, PM2)	VUS (PM2, PP3)	deleterious supporting	2021: VUS	VUS
42.1	LQTS	KCNH2	c.3140G>T	p.(Arg1047Leu)	rs36210421	1.7821 %	1.803 %	VUS(1); B (11); LB(1)	Benign (BA1, BP4)	uncertain	PhyloP100: -0.091	deleterious- low confidence	/	LB = 22	likely disease causing	tolerated	low	B	B (PP2, BA1, BS2, BP6)	uncertain	2022: VUS	B
42.2		SCN5A	c.6007T>C	p.(Phe2003Leu)	rs41311117	0.31 %	0.1976 %	VUS (7), B (4), LB (15)	LB (BS2, BP4, PM5, PP5)	Uncertain	PhyloP100: 0.158	tolerated low confidence	/	LB = 5	LB	tolerated	neutral	B	VUS (PP5, BP6, BS1)	uncertain	2022: VUS	LB
VUS = Variants of unknown significance, B = Benign, LB = likely Benign, LP = likely pathogenic, P = Pathogenic, ACM = arrhythmogenic cardiomyopathy, ARVC = right-ventricular cardiomyopathy, ARVD = right-ventricular dysplasia, BrS = brugada syndrome, CPVT = catecholaminergic polymorphous ventricular tachycardia, DCM = dilated cardiomyopathy, ERS = early repolarization syndrome, HCM = hypertrophic …
